# Supplementary material for: Study on the Effect of Hydrothermal Carbonization Parameters on Fuel Properties of Sewage Sludge Hydrochar
Source: Materials (Basel). 2023 Oct 27;16(21):6903. doi: 10.3390/ma16216903 (PMC10648982; doi:10.3390/ma16216903)
Supplement: Supplementary file 1 [file materials-16-06903-s001.zip]

Archive with 1 entries (1 files):
- materials-2665019-supplementary.xlsx
