# Supplementary material for: Study on the Effect of Hydrothermal Carbonization Parameters on Fuel Properties of Sewage Sludge Hydrochar
Source: Materials (Basel). 2023 Oct 27;16(21):6903. doi: 10.3390/ma16216903 (PMC10648982; doi:10.3390/ma16216903)
Supplement: Supplementary file 1 [file materials-16-06903-s001.zip › materials-2665019-supplementary.xlsx]

## Sheet: Read me
This file contains data of fuel properties of raw sewage sludge and hydrochar derived from sewage sludge during hydrothermal carbonization process. This “Read me” sheet is a guide on how to read the data with short information about each type of treatment. The second spreadsheet (“Fuel properties”) contains data about moisture content, volatile matter, fixed carbon, ash content, fuel ratio, high …

## Sheet: Fuel properties
The table presents values of moisture content, volatile matter, fixed carbon, ash content, fuel ratio, high and low heating value. Temperatures 180, 240 and 300 °C in process time 30, 90 and 180 min were used. "Raw" refers to raw sewage sludge. Each parameter was measured three times for each of three replicates for each process parameters combination.
Temperature, ℃	Time, min	Pressure, bar	MC, %	VM, %	FC, %	AC, %	FR, -	HHV, MJ/kg	LHV, MJ/kg
Raw	Raw	Raw	82.756	67.9699	3.23374	28.7963	0.0475761	20.89	19.4602
			81.2315	67.4471	3.63584	28.917	0.0539065	20.96	19.5647
			82.3135	67.2075	4.13544	28.657	0.0615324	21	19.5835
180	30	21	85.4293	66.2427	1.72452	32.0328	0.0260333	22.012	20.6473
				65.5382	2.58107	31.8808	0.0393826	21.971	20.6085
				65.3679	2.68435	31.9478	0.0410653	21.884	20.5237
180	30	22	85.9792	65.2427	2.21475	32.5426	0.0339463	21.738	20.3953
				65.5479	1.88495	32.5672	0.0287568	21.905	20.5601
				65.6242	1.94034	32.4355	0.0295674	21.846	20.4945
180	30	20	86.5999	65.4215	2.24492	32.3336	0.0343147	22.01	20.687
				65.1246	2.87405	32.0014	0.0441316	21.953	20.63
				65.6242	2.07458	32.3013	0.031613	22.003	20.6822
180	90	18	87.9761	65.0106	2.29774	32.6917	0.0353441	21.764	20.4982
				65.1042	2.21427	32.6816	0.0340112	21.945	20.6814
				65.1186	2.16581	32.7156	0.0332595	21.842	20.5806
180	90	18	87.5235	65.7029	1.46327	32.8339	0.022271	21.933	20.6496
				65.2549	2.02292	32.7222	0.0310003	21.886	20.5938
				65.9167	1.2464	32.8369	0.0189087	21.849	20.5722
180	90	20	88.0935	64.8379	1.32196	33.8401	0.0203888	21.981	20.6624
				65.0695	1.13469	33.7958	0.0174381	22.15	20.849
				65.0286	1.08856	33.8828	0.0167397	22.078	20.7792
180	180	21	87.9829	63.3666	1.88022	34.7531	0.0296721	22.261	20.8391
				64.4925	1.43029	34.0772	0.0221776	22.157	20.7198
				64.447	1.32164	34.2314	0.0205075	22.22	20.7872
180	180	22	88.3216	64.6516	1.85676	33.4917	0.0287195	21.869	20.4757
				64.3797	2.05741	33.5629	0.0319574	22.039	20.6589
				64.7929	1.6824	33.5247	0.0259658	22.286	20.9103
180	180	20	88.0446	64.0242	1.61047	34.3653	0.0251541	22.015	20.6151
				64.2141	1.33506	34.4509	0.0207908	22.098	20.7201
				63.617	1.57639	34.8066	0.0247794	22.179	20.8165
240	30	37	89.5924	60.3214	2.97515	36.7035	0.0493216	22.627	21.2799
				60.7325	2.92635	36.3411	0.0481843	22.427	21.0755
				60.5299	3.20749	36.2627	0.0529902	22.558	21.235
240	30	39	89.0823	59.8148	3.58907	36.5962	0.0600031	22	20.7012
				59.6286	3.66004	36.7114	0.0613807	22.085	20.8192
				60.6259	2.88542	36.4887	0.0475939	21.923	20.6682
240	30	40	89.7413	60.5622	2.37455	37.0633	0.0392085	21.67	20.4613
				60.5285	2.55137	36.9201	0.0421516	21.734	20.4923
				61.1253	1.94174	36.933	0.0317665	21.744	20.5111
240	90	40	89.2292	60.9636	2.15273	36.8837	0.0353116	22.398	21.1629
				60.4851	2.55795	36.9569	0.0422906	22.68	21.4252
				60.0684	3.02609	36.9055	0.0503774	22.539	21.2688
240	90	42	89.072	61.6302	1.56133	36.8084	0.0253339	22.977	21.7024
				61.5356	1.8246	36.6398	0.0296512	22.731	21.4454
				62.2179	1.20613	36.576	0.0193857	22.791	21.4988
240	90	40	88.8335	61.7165	1.28366	36.9998	0.0207993	22.348	21.0228
				61.0769	1.7017	37.2214	0.0278616	22.247	20.9065
				60.9361	1.82702	37.2369	0.0299826	22.325	21.0086
240	180	44	87.8374	61.3696	2.48035	36.15	0.0404166	23.504	22.1788
				61.3595	2.71052	35.93	0.0441745	23.511	22.1705
				62.005	1.98501	36.01	0.0320138	23.566	22.2167
240	180	40	88.501	61.9412	1.88826	36.1706	0.0304847	23.503	22.1537
				62.2869	1.42743	36.2857	0.022917	23.629	22.2885
				62.0483	1.88124	36.0705	0.030319	23.654	22.3069
240	180	45	88.8901	61.4215	1.77637	36.8022	0.0289209	22.378	20.9913
				61.8034	1.43646	36.7602	0.0232424	22.26	20.8843
				61.9843	1.36727	36.6485	0.0220584	22.347	20.9471
300	30	88	95.1038	56.7354	3.61058	39.6541	0.063639	22.481	21.213
				56.7635	3.50963	39.7268	0.061829	22.355	21.0804
				58.2546	2.01852	39.7268	0.03465	22.409	21.152
300	30	80	94.982	56.8425	3.26869	39.8889	0.0575043	22.433	21.1584
				56.6442	3.84005	39.5157	0.0677924	22.468	21.1846
				56.6434	3.90123	39.4554	0.0688736	22.422	21.1628
300	30	88	94.9178	56.8024	3.29556	39.9021	0.0580179	22.256	21.0451
				56.1343	3.8334	40.0323	0.0682898	22.231	21.0113
				56.7328	3.36511	39.9021	0.0593151	22.224	20.9977
300	90	90	95.3549	57.5253	2.75472	39.72	0.0478872	23.628	22.4105
				57.9597	2.58035	39.46	0.0445197	23.858	22.6515
				56.6924	3.67755	39.63	0.0648685	23.877	22.6727
300	90	86	95.5022	57.0251	3.64485	39.33	0.0639166	23.938	22.5667
				57.0928	3.52721	39.38	0.0617802	23.932	22.5563
				57.5265	3.12347	39.35	0.0542961	23.928	22.5589
300	90	90	95.5354	57.6733	3.14673	39.18	0.0545614	23.836	22.4647
				57.0189	4.15113	38.83	0.0728028	23.76	22.3953
				57.7256	4.06437	38.21	0.0704085	23.815	22.4613
300	180	90	95.3366	56.5662	3.59375	39.84	0.0635318	24.009	22.6619
				56.2437	4.3163	39.44	0.0767429	24.016	22.6755
				56.1437	4.72634	39.13	0.084183	24.053	22.7168
300	180	88	95.4086	55.9826	4.96743	39.05	0.0887317	23.974	22.6356
				57.1444	3.79564	39.06	0.0664219	23.956	22.6155
				57.4156	3.58438	39	0.0624286	23.957	22.634
300	180	90	95.6848	56.2526	4.14736	39.6	0.0737274	24.076	22.8036
				55.7654	4.60458	39.63	0.0825705	24.084	22.8204
				56.2454	4.05463	39.7	0.0720883	24.071	22.7986

## Sheet: Elemental analysis
The table presents values of carbon, hydrogen, nitrogen, sulfur and oxygen content. Temperatures 180, 240 and 300 °C in process time 30, 90 and 180 min were used. "Raw" refers to raw sewage sludge. Each parameter was measured three times for each of three replicates for each process parameters combination.
Temperature, ℃	Time, min	Pressure, bar	C, %	H, %	N, %	S, %	O, %
Raw	Raw	Raw	43.65	6.52	3.8	2.82	14.4137
			43.53	6.34	3.75	2.8	14.663
			43.62	6.45	3.84	2.76	14.673
180	30	21	45.49	6.21	3.69	2.9	9.67718
			45.53	6.2	3.66	2.89	9.83924
			45.62	6.19	3.68	2.93	9.63222
180	30	22	45.59	6.11	3.51	2.54	9.70741
			45.61	6.12	3.51	2.55	9.64283
			45.6	6.15	3.48	2.55	9.7845
180	30	20	45.46	6.02	4.01	2.75	9.42644
			45.45	6.02	4.02	2.76	9.74862
			45.42	6.01	4	2.75	9.51873
180	90	18	44.74	5.76	3.19	2.65	10.9683
			44.75	5.75	3.21	2.65	10.9584
			44.74	5.74	3.26	2.63	10.9144
180	90	18	45.11	5.84	3.37	2.83	10.0161
			45.18	5.88	3.47	2.86	9.88782
			45.15	5.81	3.4	2.86	9.94315
180	90	20	44.13	6	2.94	2.85	10.2399
			44.18	5.92	2.94	2.81	10.3542
			44.19	5.91	2.93	2.77	10.3172
180	180	21	46.54	6.47	3.19	2.66	6.38685
			46.57	6.54	3.24	2.65	6.92283
			46.56	6.52	3.15	2.64	6.89862
180	180	22	47.18	6.34	3.41	2.63	6.94831
			47.17	6.28	3.37	2.59	7.0271
			47.17	6.26	3.42	2.59	7.0353
180	180	40	45.91	6.37	3.25	2.65	7.45467
			45.99	6.27	3.23	2.62	7.43913
			46	6.2	3.17	2.63	7.19337
240	30	37	46.38	6.13	3.23	2.9	4.6565
			46.31	6.15	3.19	2.82	5.18888
			46.28	6.02	3.16	2.73	5.54735
240	30	39	46	5.91	3.17	2.93	5.39382
			45.92	5.76	3.27	2.99	5.34861
			45.84	5.71	3.27	3.03	5.6613
240	30	40	45.97	5.5	3.26	3.01	5.19671
			46	5.65	3.29	2.87	5.26989
			45.99	5.61	3.33	2.94	5.19699
240	90	40	46.6	5.62	2.9	2.86	5.13634
			46.53	5.71	2.88	2.9	5.02309
			46.72	5.78	2.84	2.85	4.90447
240	90	42	46.3	5.8	2.94	3.02	5.13155
			46.43	5.85	2.9	3	5.18023
			46.4	5.88	2.88	2.93	5.33399
240	90	40	46.52	6.03	3.02	2.7	4.73016
			46.63	6.1	3.12	2.6	4.32863
			46.66	5.99	3.15	2.6	4.36309
240	180	44	47.51	6.03	2.74	2.65	4.92
			47.61	6.1	2.9	2.6	4.86
			47.73	6.14	2.8	2.72	4.6
240	180	40	47.21	6.14	2.7	2.45	5.32943
			47.16	6.1	2.65	2.43	5.37429
			47.25	6.13	2.67	2.42	5.45951
240	180	45	48.1	6.31	2.65	2.74	3.39782
			48.19	6.26	2.6	2.72	3.46983
			48.24	6.37	2.62	2.75	3.37154
300	30	88	45.09	5.77	2.66	2.77	4.05593
			45.19	5.8	2.63	2.73	3.92316
			45.19	5.72	2.64	2.77	3.95316
300	30	80	44.65	5.8	2.86	2.8	4.00114
			44.68	5.84	2.76	2.83	4.37427
			44.67	5.73	2.79	2.77	4.58458
300	30	88	44.68	5.51	2.87	2.49	4.54794
			44.6	5.55	2.84	2.47	4.50765
			44.69	5.58	2.78	2.41	4.63794
300	90	90	48.9	5.54	2.54	2.87	0.43
			48.94	5.49	2.56	2.84	0.71
			48.94	5.48	2.57	2.85	0.53
300	90	86	48.8	6.24	2.77	2.5	0.36
			48.9	6.26	2.75	2.47	0.24
			48.87	6.23	2.62	2.55	0.38
300	90	90	48.64	6.24	3.07	2.77	0.1
			48.59	6.21	3.04	2.74	0.59
			48.58	6.16	3.05	2.75	1.25
300	180	90	47.89	6.13	2.55	3.4	0.19
			48.08	6.1	2.51	3.43	0.44
			48.07	6.08	2.52	3.43	0.77
300	180	88	48.34	6.09	2.49	2.65	1.38
			48.29	6.1	2.47	2.65	1.43
			48.28	6.02	2.46	2.59	1.65
300	180	90	46.95	5.79	2.56	2.95	2.15
			46.99	5.75	2.5	2.87	2.26
			47.09	5.79	2.48	2.91	2.03

## Sheet: Process performance
The table presents values of mass yield, energy yield, energy gain, energy densification ratio, energy usage as for dry base and energy usage as for one unit of energy obtained from one unit of obtained hydrochar. Temperatures 180, 240 and 300 °C in process time 30, 90 and 180 min were used. "Raw" refers to raw sewage sludge.
Temperature, ℃	Time, min	Pressure, bar	MY, %	EY, %	EG, %	EDr, -	Eu, kJ/g *	Eue, J/Jh **		* as for dry base
Raw	Raw	Raw	-	-	-	-	-	-		** as for one unit of energy obtained from one unit of generated hydrochar
180	30	21	63.8131	66.8742	13.2561	104.797	146.735	6.68325
180	30	22	63.2071	65.859	11.4032	104.196	142.389	6.52274
180	30	20	63.8636	67.0278	13.7106	104.954	143.772	6.53847
180	90	18	58.5101	61.0227	10.35	104.294	180.233	8.24853
180	90	18	61.8939	64.667	11.7576	104.48	158.629	7.24687
180	90	20	59.1414	62.3002	13.0722	105.341	172.161	7.80078
180	180	21	59.4697	63.052	14.8622	106.024	240	10.8046
180	180	22	58.5101	61.6212	12.8158	105.317	237.721	10.7738
180	180	40	60.4293	63.7367	13.8314	105.473	222.649	10.0758
240	30	37	50.2273	54.0312	15.2159	107.573	285.973	12.6889
240	30	39	50.3788	52.9085	10.1193	105.021	265.263	12.056
240	30	40	52.3737	54.287	7.67019	103.653	286.403	13.1886
240	90	40	52.2222	56.1813	15.8678	107.581	299.42	13.2845
240	90	42	49.0657	53.474	17.6396	108.985	314.977	13.7948
240	90	40	55.4545	59.0438	14.5298	106.472	291.803	13.0814
240	180	44	53.3586	59.9202	26.3653	112.297	335.637	14.266
240	180	40	55.8081	62.8529	28.5647	112.623	335.566	14.2217
240	180	45	51.9444	55.3602	13.6837	106.576	341.274	15.2843
300	30	88	22.8788	24.4779	9.06292	106.989	901.987	40.2403
300	30	80	24.697	26.4538	9.44655	107.114	850.307	37.8908
300	30	88	23.9646	25.436	8.07495	106.14	906.639	40.7716
300	90	90	22.4242	25.4608	17.4556	113.541	1041.89	43.7997
300	90	86	21.3384	24.3756	18.0945	114.233	1133.25	47.3518
300	90	90	20.8586	23.699	17.2068	113.618	1198.55	50.3514
300	180	90	22.601	25.9186	18.9653	114.679	1275.08	53.071
300	180	88	23.0556	26.3698	18.6824	114.375	1222.34	51.0111
300	180	90	20.5051	23.5649	18.7715	114.922	1418.72	58.9243
